# Supplementary material for: Integrated analysis to identify the prognostic and immunotherapeutic roles of coagulation-associated gene signature in clear cell renal cell carcinoma
Source: Front Immunol. 2023 Mar 17;14:1107419. doi: 10.3389/fimmu.2023.1107419 (PMC10063824; doi:10.3389/fimmu.2023.1107419)
Supplement: Supplementary Figure 1 — Differences in fibrinogen, PTR and PTA among patients with ccRCC of different stages and grades. [file DataSheet_1.zip › Supplementary Table S1.xlsx]

## Sheet: Sheet1
Table S1. The gene list of the Coagulation-related genes.
Original	NCBI (Entrez)
A2M	2
ACOX2	8309
ACTN2	88
ADAM9	8754
ADRA2B	151
AKAP10	11216
ANG	283
ANXA1	301
ANXA5	308
APOA1	335
APOA4	337
APOBEC3F	200316
APOBEC3G	60489
APOC1	341
APOC2	344
APOC3	345
ARF4	378
ATOX1	475
BMP1	649
BRPF3	27154
C1QA	712
C1QC	714
C1R	715
C1S	716
C2	717
C3	718
C4BPB	725
C8A	731
C8B	732
C8G	733
C9	735
CA2	760
CALM1	801
CALM3	808
CAPN2	824
CAPN5	726
CASP1	834
CASP10	843
CASP3	836
CASP4	837
CASP5	838
CASP7	840
CASP9	842
CBLB	868
CCL5	6352
CD36	948
CD40LG	959
CD46	4179
CD55	1604
CD59	966
CD9	928
CDA	978
CDH13	1012
CDK5R1	8851
CEBPB	1051
CFB	629
CFD	1675
CFH	3075
CFI	3426
CLU	1191
COL4A2	1284
COMP	1311
CP	1356
CPB2	1361
CPM	1368
CPN1	1369
CR1	1378
CR2	1380
CRIP2	1397
CSRP1	1465
CTSB	1508
CTSC	1075
CTSD	1509
CTSE	1510
CTSH	1512
CTSK	1513
CTSL1	1514
CTSL2	1515
CTSO	1519
CTSS	1520
CXCL1	2919
DCT	1638
DGKG	1608
DGKH	160851
DOCK10	55619
DOCK4	9732
DOCK9	23348
DPP4	1803
DUSP14	11072
DUSP5	1847
DUSP6	1848
DYRK2	8445
EHD1	10938
ERAP2	64167
F10	2159
F11	2160
F12	2161
F13B	2165
F2	2147
F2RL2	2151
F3	2152
F5	2153
F7	2155
F8	2157
F9	2158
FBN1	2200
FCER1G	2207
FCN1	2219
FDX1	2230
FGA	2243
FGG	2266
FN1	2335
FURIN	5045
FYN	2534
GATA3	2625
GCA	25801
GDA	9615
GMFB	2764
GNAI2	2771
GNAI3	2773
GNB2	2783
GNB4	59345
GNG12	55970
GNG2	54331
GNGT2	2793
GP1BA	2811
GP9	2815
GPD2	2820
GRB2	2885
GSN	2934
GZMA	3001
GZMB	3002
GZMK	3003
HMGCS2	3158
HNF4A	3172
HPCAL4	51440
HPN	3249
HRG	3273
HSPA1A	3303
HSPA5	3309
HTRA1	5654
IL6	3569
IRF1	3659
IRF2	3660
IRF7	3665
ISCU	23479
ITGA2	3673
ITGAM	3684
ITGB3	3690
ITIH1	3697
JAK2	3717
KCNIP2	30819
KCNIP3	30818
KIF2A	3796
KLF7	8609
KLK1	3816
KLK8	11202
KLKB1	3818
KYNU	8942
L3MBTL4	91133
LAMP2	3920
LAP3	51056
LCK	3932
LCP2	3937
LEFTY2	7044
LGALS3	3958
LGMN	5641
LIPA	3988
LRP1	4035
LTA4H	4048
LTF	4057
LYN	4067
MAFF	23764
MASP2	10747
MBL2	4153
ME1	4199
MEP1A	4224
MMP1	4312
MMP10	4319
MMP11	4320
MMP12	4321
MMP13	4322
MMP14	4323
MMP15	4324
MMP2	4313
MMP3	4314
MMP7	4316
MMP8	4317
MMP9	4318
MSRB2	22921
MST1	4485
MT3	4504
NOTCH4	4855
OLR1	4973
P2RY1	5028
PCLO	27445
PCSK9	255738
PDGFB	5155
PDP1	54704
PECAM1	5175
PEF1	553115
PF4	5196
PFN1	5216
PGCP	10404
PHEX	5251
PIK3CA	5290
PIK3CG	5294
PIK3R5	23533
PIM1	5292
PLA2G4A	5321
PLA2G7	7941
PLAT	5327
PLAU	5328
PLAUR	5329
PLEK	5341
PLG	5340
PLSCR1	5359
PPP2CB	5516
PPP4C	5531
PRCP	5547
PRDM4	11108
PREP	5550
PRKCD	5580
PROC	5624
PROS1	5627
PROZ	8858
PRSS23	11098
PRSS3	5646
PRSS36	146547
PSEN1	5663
PSMB9	5698
RABIF	5877
RAC1	5879
RAF1	5894
RAPGEF3	10411
RASGRP1	10125
RCE1	9986
RGN	9104
RHOG	391
RNF4	6047
S100A1	6271
S100A12	6283
S100A13	6284
S100A9	6280
SCG3	29106
SEPX1	51734
SERPINA1	5265
SERPINB2	5055
SERPINC1	462
SERPINE1	5054
SERPING1	710
SH2B2	10603
SH2B3	10019
SIRT2	22933
SIRT6	51548
SPARC	6678
SPOCK2	9806
SRC	6714
STX4	6810
TF	7018
TFPI2	7980
THBD	7056
THBS1	7057
TIMP1	7076
TIMP2	7077
TIMP3	7078
TMPRSS6	164656
TNFAIP3	7128
USP11	8237
USP14	9097
USP15	9958
USP16	10600
USP8	9101
VCPIP1	80124
VWF	7450
WAS	7454
WDR1	9948
XPNPEP1	7511
ZEB1	6935
ZFPM2	23414
ZFYVE20	64145
