# Supplementary material for: Integrated analysis to identify the prognostic and immunotherapeutic roles of coagulation-associated gene signature in clear cell renal cell carcinoma
Source: Front Immunol. 2023 Mar 17;14:1107419. doi: 10.3389/fimmu.2023.1107419 (PMC10063824; doi:10.3389/fimmu.2023.1107419)
Supplement: Supplementary Figure 1 — Differences in fibrinogen, PTR and PTA among patients with ccRCC of different stages and grades. [file DataSheet_1.zip › Supplementary Table S2.xlsx]

## Sheet: Sheet1
Table S2.The qPCR primer of the TUBA and FDX1.
TUBA-F	TCGATATTGAGCGTCCAACCT
TUBA-R	CAAAGGCACGTTTGGCATACA
FDX1-F	TTCAACCTGTCACCTCATCTTTG
FDX1-R	TGCCAGATCGAGCATGTCATT
